# Supplementary material for: The Structure of the “Vibration Hole” around an Isotopic Substitution—Implications for the Calculation of Nuclear Magnetic Resonance (NMR) Isotopic Shifts
Source: Molecules. 2020 Jun 24;25(12):2915. doi: 10.3390/molecules25122915 (PMC7355873; doi:10.3390/molecules25122915)
Supplement: Supplementary file 1 [file molecules-25-02915-s001.zip]

Archive with 6 entries (3 files):
- Grafenstein-Molecules-SI-rev1/
- Grafenstein-Molecules-SI-rev1/Grafenstein-Molecules-SI-text-rev1.pdf
- __MACOSX/
- __MACOSX/Grafenstein-Molecules-SI-rev1/
- __MACOSX/Grafenstein-Molecules-SI-rev1/._Grafenstein-Molecules-SI-text-rev1.pdf
- Grafenstein-Molecules-SI-rev1/Grafenstein-Molecules-SI-zip-rev1.zip
